# Supplementary material for: Covariation of the Incidence of Type 1 Diabetes with Country Characteristics Available in Public Databases
Source: PLoS One. 2015 Feb 23;10(2):e0118298. doi: 10.1371/journal.pone.0118298 (PMC4338253; doi:10.1371/journal.pone.0118298)
Supplement: S1 Database — Excel table containing the database used in the correlations of 77 independent variables and the incidence of T1D among 80 countries. (XLSX) [file pone.0118298.s008.xlsx]

## Sheet: S3_ Database
Variable_Name_CLE			WB_2_AG.LND.AGRI.ZS	WB_3_AG.LND.ARBL.ZS	WB_4_AG.PRD.CREL.MT	WB_5_AG.YLD.CREL.KG	WB_6_AG.CON.FERT.ZS	WB_7_AG.LND.FRST.ZS	WB_8_AG.LND.CROP.ZS	WB_11_EG.USE.PCAP.KG.OE	WB_12_EG.USE.COMM.GD.PP.KD	WB_13_IT.CEL.SETS.P2	WB_19_NY.GDP.MKTP.KD.ZG	WB_20_NY.GDP.PCAP.KD	WB_21_NY.GDP.PCAP.PP.KD	WB_28_SP.POP.0014.TO.ZS	WB_29_SP.POP.1564.TO.ZS	WB_30_SP.POP.65UP.TO.ZS	WB_32_SP.RUR.TOTL.ZS	WB_33_SP.URB.TOTL.IN.ZS	WB_34_SP.ADO.TFRT	WB_36_SP.DYN.TFRT.IN	UN_35_Mean age childbearing	WB_37_SP.DYN.LE00.FE.IN	WB_38_SP.DYN.LE00.MA.IN	WB_39_SP.DYN.LE00.IN	UN_40_Population	WB_41_SP.POP.GROW	WB_42_SP.POP.TOTL.FE.ZS	WHO_43_Population using solid fuels	WB_44_NY.ADJ.AEDU.GN.ZS	WB_45_SH.STA.ACSN	WB_46_SH.H2O.SAFE.ZS	WB_50_EN.ATM.CO2E.PC	WB_51_EN.ATM.METH.KT.CE	WB_52_EN.ATM.NOXE.KT.CE	WB_53_EN.ATM.NOXE.EI.ZS	WB_55_EN.ATM.PM10.MC.M3	WHO_56_Urban outdoor air pollution	WB_57_Precip_annual_61-99	WB_58_Temp_annual_61-99	G_59_Latitude	G_60_Longitude	WHO_61_UV radiation. (Mean 2004)	WB_62_SH.XPD.EXTR.ZS	WB_63_SH.XPD.PCAP	WB_64_SH.XPD.PCAP.PP.KD	WB_69_SH.TBS.INCD	WHO_72_Cancer, deaths per 100,000 Male
Variable_Name_Descriptive			Agricultural land (% of land area)	Arable land (% of land area)	Cereal production (metric tons)	Cereal yield (kg per hectare)	Fertilizer consumption (kilograms per hectare of arable land)	Forest area (% of land area)	Permanent cropland (% of land area)	Energy use (kg of oil equivalent per capita)	Energy use (kg of oil equivalent) per $1,000 GDP (constant 2005 PPP)	Mobile cellular subscriptions (per 100 people)	GDP growth (annual %)	GDP per capita (constant 2005 US$)	GDP per capita, PPP (constant 2005 international $)	Population ages 0-14 (% of total)	Population ages 15-64 (% of total)	Population ages 65 and above (% of total)	Rural population (% of total population)	Urban population (% of total population)	Adolescent fertility rate (births per 1,000 women ages 15-19)	Fertility rate, total (births per woman)	Female mean age of childbearing	Life expectancy at birth, female (years)	Life expectancy at birth, male (years)	Life expectancy at birth, total (years)	Total population 0-14 years (both sexes combined)	Population growth (annual %)	Population, female (% of total)	Population using solid fuels (Total popul (urban + Rural))	Adjusted savings: education expenditure (% of GNI)	Improved sanitation facilities (% of population with access)	Improved water source (% of population with access)	CO2 emissions (metric tons per capita)	Methane emissions (kt of CO2 equivalent)	Nitrous oxide emissions (thousand metric tons of CO2 equivalent)	Nitrous oxide emissions in industrial and energy processes (% of total nitrous oxide emissions)	PM10, country level (micrograms per cubic meter)	Outdoor air pollution (Annual PM10 [ug/m3])	Annual precipitation by country: values in millimeters (mm). (Mean 1961-1999)	Annual temperatures by country: values are in degrees Celsius. (Mean 1961-1999)	Latitude	Longitude	UV_rad_2004	External resources for health (% of total expenditure on health)	Health expenditure per capita (current US$)	Health expenditure per capita, PPP (constant 2005 international $)	Incidence of tuberculosis (per 100,000 people)	Cancers, deaths per 100,000 (age-standardized estimate) Male
Category descrip			Agriculture	Agriculture	Agriculture	Agriculture	Agriculture	Agriculture	Agriculture	Development	Development	Development	Country Economy	Country Economy	Country Economy	Demography	Demography	Demography	Demography	Demography	Demography	Demography	Demography	Demography	Demography	Demography	Demography	Demography	Demography	Development	Development	Development	Development	Environment	Environment	Environment	Environment	Environment	Environment	Environment	Environment	Environment	Environment	Environment	Health Economy	Health Economy	Health Economy	Morbidity	Mortality
Data Year Collection			2011	2011	2011	2011	2009	2011	2011	2007	2007	2012	2008	2009	2009	2012	2012	2012	2012	2012	2011	2011	2005-2010	2011	2011	2011	2010	2012	2012	2010	2011	2007	2007	2009	2010	2010	2010	2010	2004	1961-1969	1961-1969	2012	2012	2004	2011	2010	2010	2010	2008
Cod	Country	T1D_Incidence_0-14	CA_1	CA_2	CA_3	CA_4	CA_5	CA_6	CA_7	ED_39	ED_40	ED_41	EC_33	EC_34	EC_35	DD_25	DD_26	DD_27	DD_31	DD_33	DD_19	DD_21	DD_20	DD_22	DD_23	DD_24	DD_32	DD_28	DD_29	ED_42	ED_36	ED_37	ED_38	CE_10	CE_13	CE_14	CE_15	CE_17	CE_16	CE_8	CE_9	CE_11	CE_12	CE_18	EH_43	EH_44	EH_45	HI_60	HD_67
ETH	Ethiopia	0.33	35.68	14.57	17761213	1760.8	17.66	12.16	1.12	379.31	522.89	23.72	10.79	216	829.09	43.29	53.32	3.39	82.72	17.28	53.08	4.05	29.92	60.88	57.69	59.24	38695	2.58	49.98	0	2.88	16.2	41.7	0.09	63231.9	39072.1	4.65	47.22	88	830.51	22.37	9.15	40.49	5929	44.32	15.5	50.04	269	97
MUS	Mauritius	1.3	43.84	38.42	320	7441.9	209.45	17.25	1.97	947.32	85.91	113.09	5.52	5896.67	11850.4	20.17	71.45	8.38	58.18	41.82	32.56	1.45	27.25	76.97	69.74	73.27	260.38	0.42	50.61	0	3.08	90.1	99.6	3	NA	NA	NA	16.1	47	1953.02	23.13	-20.35	57.55	5055	3.73	464.77	835.46	22	103
TZA	United Republic of Tanzania	0.92	42.11	13.1	7779297	1360.9	8.65	37.28	1.92	446.07	397.43	57.12	7.44	434.7	1240.44	44.85	51.98	3.17	72.79	27.21	129.03	5.53	28.65	59.13	57.22	58.15	20165.7	3.04	50	94	2.39	10.7	53.7	0.16	27445.1	12947.5	5.24	18.68	38	1052.38	22.31	-6.37	34.89	5483	41.25	36.76	100.19	177	79
DZA	Algeria	8.6	17.38	3.15	4277898	1514.5	7.84	0.62	0.38	1049.19	148.67	103.31	2.4	3098.68	7138.56	27.42	67.91	4.67	26.29	73.71	6.33	2.22	31.66	74.64	71.6	73.08	10051.5	1.89	49.44	0	4.47	94.6	84.4	3.33	47661.8	6256.9	32.8	69.34	65	81.97	22.58	28.03	1.66	3253	0.04	198.16	364.28	90	98
EGY	Egypt	8	3.68	2.88	22014923	7247	502.83	0.07	0.8	957	186.33	115.29	7.16	1499.34	5570.64	31.25	63.11	5.65	56.3	43.7	41.83	2.69	27.76	75.2	71.3	73.2	24604.9	1.66	49.79	0	4.41	94.9	98.4	2.82	50969.1	24617.7	29.77	77.85	136	32.91	22.12	26.82	30.8	4202	0.53	125.29	293.49	18	107
LBY	Libyan Arab Jamahiriya	9	8.86	0.99	220424	614.1	40.27	0.12	0.19	4006.51	255.21	148.19	3.8	8776.4	16129.5	29.45	65.83	4.71	22.09	77.91	2.68	2.5	32.52	77.59	72.44	74.95	1778.67	0.84	49.65	0	NA	96.5	54.4	10.54	18132.2	1436.9	12.29	65.3	121	45.98	21.9	26.34	17.23	3861	0.03	388.79	572.69	40	114
SDN	Sudan	7.675	57.34	7.94	3562350	451.7	7.86	29.44	0.07	359.86	205.22	60.49	3	779.27	1762.94	41.48	55.32	3.2	66.61	33.39	54.75	4.33	29.25	63.29	59.7	61.45	14992.4	2.08	49.83	79	0.87	23.4	57	0.32	94638.7	83293.2	0.83	136.75	219	234.04	26.82	12.86	30.22	5783	4.54	110.78	161.72	119	79
TUN	Tunisia	7.4	64.83	18.27	2342023	1711.6	43.53	6.58	15.41	883.98	112	119.96	4.62	3734.95	8333.68	23.22	69.7	7.08	33.47	66.53	4.62	2.13	31.17	76.7	72.9	74.75	2497.72	0.97	50.4	0	5.97	87.1	94	2.41	7497.3	2904.5	18.15	23.39	46	267.09	19.36	33.89	9.54	3262	0.88	241.36	543.52	28	123
CHN	China	0.468333	55.66	11.96	520812293	5705.5	503.94	22.47	1.58	1528.83	291.84	81.26	9.6	2611.4	6206.82	17.98	73.34	8.68	48.22	51.78	8.96	1.58	26.24	75.27	71.79	73.49	246707	0.49	48.19	46	1.81	59	88.5	5.77	1.64226e+06	550297	12.9	58.86	80	574.77	6.33	35.86	104.2	2908	0.07	218.78	373.5	78	182
PRK	Dem. People's Republic of Korea	1.1	21.22	19.1	4704249	3749.3	NA	46	1.7	758.94	NA	6.92	NA	NA	NA	21.98	68.79	9.23	39.53	60.47	0.64	2.01	28.73	71.97	65.54	68.68	5553.28	0.53	51.13	91	NA	74.2	98.7	3.08	18611.3	3241.2	12.6	51.72	88	1110.43	4.86	40.34	127.51	2335	NA	NA	NA	345	123
JPN	Japan	2.35	12.51	11.67	9352424	4910.7	290.95	68.55	0.84	4032.16	127.46	109.43	-1.04	34822.2	29625.4	13.11	62.49	24.4	8.27	91.73	5.83	1.39	30.23	85.9	79.44	82.59	16920.7	-0.2	51.33	0	3.19	100	100	8.63	40261.8	25739.5	37.8	24.07	33	1603.76	10.36	36.2	138.25	2521	0	3958.47	3120.4	21	150
UZB	Uzbekistan	1.2	62.67	10.11	7113800	4770.8	193.29	7.69	0.85	1813.49	792.03	72.21	9	713.34	2610.5	28.9	66.82	4.29	63.71	36.29	12.98	2.5	26.45	71.47	65.22	68.27	8267.42	1.47	50.26	11	9.37	99.9	87.5	4.2	46862.1	11966.3	3.31	31.01	81	191.82	12.52	41.38	64.59	3172	2.06	79.92	177.43	122	77
IND	India	11	60.47	52.92	285520000	2883.3	167.21	23.07	4.14	516.61	198.23	68.72	3.89	947.75	2860.55	29.43	65.37	5.2	68.34	31.66	77	2.59	26.34	67.08	63.95	65.48	363764	1.26	48.28	58	3.08	31.6	87.7	1.66	621480	234136	12.44	51.98	84	1072.22	23.95	20.59	78.96	4514	1.02	51.36	126.39	185	79
IRN	Iran (Islamic Republic of)	3.68333	30.06	10.77	23707430	2468.8	69.67	6.8	1.16	2647.17	258.72	76.92	2.3	3104.61	10404.5	23.68	71.08	5.24	30.77	69.23	25.88	1.64	28.29	74.94	71.16	73	17585.5	1.32	49.63	0	4.11	96	94.7	8.19	115334	23927.1	11.66	55.62	68	227.36	16.93	38.47	47.06	4038	0.03	302.03	796.96	20	113
PAK	Pakistan	0.5	34.44	26.87	36156924	2717.8	217.27	2.13	1.08	507.17	217.75	66.77	1.6	760.99	2362.54	34.32	61.32	4.36	63.45	36.55	28.81	3.34	29.71	66.42	64.53	65.45	61361.3	1.69	48.64	64	1.56	44.4	90.3	0.95	155236	30050.2	12.3	91.13	165	301.02	19.98	30.38	69.35	4227	5.07	28.04	74.78	231	95
SGP	Singapore	2.42222	1.04	0.9	NA	NA	NA	3.29	0.14	4735.85	94.81	153.4	1.75	29601.9	46391.4	16.48	73.78	9.74	0	100	6.33	1.2	30.55	84.3	79.6	81.89	880.81	2.45	50.66	0	3.02	100	100	6.39	2339.1	1871.1	44.44	23.43	48	NA	NA	1.35	103.82	3979	0	2004.79	2591.7	36	142
THA	Thailand	0.575	41.22	30.85	39716237	3065	118.94	37.16	8.81	1587.34	213.41	120.29	2.48	2940.22	7422.5	18.47	72.12	9.42	65.51	34.49	38.23	1.56	27.08	77.53	70.82	74.09	12837.2	0.31	51.01	26	4.06	93.5	95.3	4.1	104410	30244.8	12.32	52.6	77	1532.48	26.25	15.87	100.99	4862	0.45	179.15	330.67	128	115
CYP	Cyprus	12.34	12.82	9.07	66187	1886.9	181.91	18.75	3.54	2292.43	120.36	98.39	3.63	23700.4	25789.9	17.16	70.82	12.02	29.29	70.71	5.67	1.47	29.46	81.82	77.42	79.56	196.11	1.11	48.92	0	6.86	100	100	7.52	621.4	315.2	11.48	26.73	60	436.25	18.71	35.13	33.43	3439	0	2011.79	2217.59	4	101
GEO	Georgia	4.6	35.53	5.96	400092	2201.4	43.44	39.43	1.65	761.4	172.67	109.16	2.31	1758.45	4319.02	17.62	68.11	14.27	47.02	52.98	40.54	1.56	26.14	76.9	69.92	73.33	759.16	0.63	52.86	46	2.79	94.1	94.9	1.33	4863.5	2267.3	39.19	49.37	46	959.44	7.36	32.16	-82.91	2489	2.92	271.63	524.32	128	116
ISR	Israel	9.17143	24.05	13.96	257715	3406.7	200.66	7.11	3.77	2885.65	114.99	119.89	4.03	20912	25250.2	27.53	61.93	10.54	8.06	91.94	14.02	3	30.14	83.6	80	81.76	2021.17	1.81	50.54	0	5.64	100	100	8.98	3350.1	1717.7	16.63	21.41	53	248.69	19.7	31.05	34.85	3682	1.42	2197.9	2040.72	5.7	132
JOR	Jordan	3.33333	11.29	1.98	83042	811.5	359.19	1.1	0.96	1273.44	262.8	139.13	7.23	2815.29	5245.63	34.13	62.39	3.49	17.05	82.95	24.25	3.7	29.75	74.9	72.02	73.43	2264.61	2.19	48.95	0	5.61	97.9	96.3	3.81	2072.1	592.7	10.46	29.85	69	102.31	18.35	30.59	36.24	4026	2.95	370.01	493.31	6.3	110
KWT	Kuwait	22.3	8.53	0.62	21430	8648.1	54.55	0.36	0.28	10328.7	217.61	191.11	4.97	30991.8	42363.4	24.9	72.92	2.18	1.73	98.27	14.28	2.28	29.8	75.66	73.84	74.73	754.09	3.95	40.21	0	3.19	100	99	28.14	12441.7	690.5	28.79	90.7	129	108.59	25.15	29.31	47.48	4214	0	1224.97	1132.54	35	62
OMN	Oman	2.58833	5.72	0.1	42513	10268.8	236.36	0.01	0.12	5683.44	253.49	181.73	12.8	14911	24671.5	24.19	73.05	2.75	26.31	73.69	9.3	2.24	30.79	75.85	70.95	73.34	768.09	9.13	37.94	0	4.21	95	89.2	15.45	16527.2	1124.4	9.51	95.01	124	88.21	25.45	21.51	55.92	5102	0	568.33	590.61	14	81
QAT	Qatar	11.4	5.68	1.21	1700	6049.8	3191.67	0	0.17	17835.3	257.36	134.11	17.7	50766.2	67313.1	13.28	85.72	1	1.11	98.89	15.61	2.23	30.23	77.95	78.54	78.25	240.23	7.05	23.54	0	1.88	100	100	44.97	40328.2	332.4	28.25	20.4	57	65.22	26.92	25.35	51.18	4905	0	1488.6	1620.91	38	101
SAU	Saudi Arabia	21.59	80.64	1.45	1900374	5610.8	43.77	0.45	0.11	5560.72	279.13	184.68	4.23	12930.5	20100.8	29.69	67.4	2.91	17.5	82.5	19.96	2.74	31.58	75.22	72.95	74.06	8374.68	1.88	42.91	0	7.19	100	97	16.15	60310.2	6248.8	17.54	96.31	91	73.4	24.65	23.89	45.08	5384	0	658.95	914.41	17	79
BLR	Belarus	5.6	43.74	27.25	8082583	3250.3	281.11	42.72	0.6	2934.91	281.19	112.06	10.25	4193.66	11590	15.1	71.13	13.77	24.57	75.43	20.85	1.51	26.83	76.9	64.7	70.65	1409.28	-0.1	53.56	0	4.4	92.9	99.7	6.34	16436.1	13445.7	26.29	6.32	9	610.07	6.29	53.71	27.95	1795	0.32	319.64	762.38	70	206
BGR	Bulgaria	8.53	46.87	29.94	7110320	3910.4	169.6	36.68	1.47	2626.14	233.81	145.73	6.2	4332.2	11383.1	13.53	67.55	18.92	26.36	73.64	37.55	1.51	26.44	77.8	70.7	74.16	984.06	-0.6	51.37	14	4.12	100	99.6	5.64	12010.6	4479.2	17.37	40.27	58.68	602.84	10.4	42.73	25.49	2331	0	480.19	1057.04	38	179
CZE	Czech Republic	19.3	54.75	40.96	7973180	5422.1	88.52	34.43	0.98	4436.28	186.14	122.79	3.1	13815.6	23122.2	14.56	69.23	16.21	26.58	73.42	9.57	1.43	29.15	81.1	74.8	77.87	1497.83	0.18	50.8	0	4.25	100	99.8	10.31	12033.4	7290.5	26.48	16.23	41.59	667	7.67	49.82	15.47	1707	0	1402.64	1884.92	6.8	202
HUN	Hungary	18.3	58.95	48.55	13682362	5098.9	80.04	22.51	2.02	2658.03	150.08	116.38	0.89	10766.3	16709.8	14.62	68.34	17.04	30.09	69.91	14.18	1.23	28.84	78.7	71.2	74.86	1466.56	-0.28	52.49	0	4.94	100	100	4.86	7282.7	4215.1	7.74	14.97	34.14	571.75	10.06	47.16	19.5	1932	0	1002.03	1601.3	17	255
POL	Poland	11.23	48.59	36.49	25775259	3357.5	141.8	30.79	1.28	2539.93	162.25	132.68	5.13	9651.39	16706.8	14.91	71.04	14.05	39.16	60.84	12.72	1.3	28.36	81.1	72.6	76.75	5733.32	0.02	51.72	0	4.99	89.3	NA	7.83	65452.5	26757.5	20.49	32.93	40.11	600.66	7.87	51.92	19.15	1749	0.13	851.08	1377.36	23	229
ROU	Romania	5.4	60.75	39.08	20842167	3993	48.49	28.72	1.93	1842.4	171.38	106.14	7.93	5310.4	10873.2	15.05	69.99	14.96	47.15	52.85	29.41	1.25	28.1	78.2	71	74.51	3282.27	-0.27	51.28	17	3.36	72.1	87.7	3.7	26146	8808.3	18.79	11.29	75.7	642.21	8.81	45.94	24.97	2071	0	457.23	881.27	109	189
RUS	Russian Federation	9.48	13.14	7.42	91825170	2261.6	15.61	49.41	0.11	4733.22	337.7	183.52	5.25	6131.09	13616.2	15.45	71.59	12.96	26	74	24.58	1.54	26.99	75.1	63.2	69	21428.9	0.4	53.85	0	3.54	70.8	96.4	11.09	533546	63728.2	37.34	14.54	25	434.8	-6.32	61.52	105.32	1795	0	670.36	1277.29	106	194
SVK	Slovakia	13.6	40.13	28.93	3654615	4941.6	78.31	40.2	0.42	3306.95	171.11	111.21	5.75	13622.1	19353.9	15	72.29	12.7	45.27	54.73	17.41	1.45	28.16	79.8	72.3	75.96	821.92	0.22	51.37	0	3.89	99.7	100	6.25	3984.7	3380.2	37.93	12.68	31.42	767.52	7.27	48.67	19.7	1795	0	1445.14	2096.56	8.5	219
UKR	Ukraine	8.1	71.26	56.1	56255900	3754.1	29.7	16.8	1.55	2953.03	451.05	132.05	2.3	1887.52	5762.92	14.18	70.52	15.3	30.92	69.08	27.03	1.46	26.37	75.88	65.98	70.81	6399.2	-0.25	53.9	0	5.86	94.4	97.7	5.91	68397.6	20676.6	42.27	15.42	29	561.79	8.21	48.38	31.17	1843	0.42	234.35	526.77	97	159
DNK	Denmark	25.1	63.4	58.9	8767000	5907.3	103.21	12.87	0.09	3618.51	104.6	117.96	-0.78	45862.8	32017.7	17.66	64.86	17.48	12.93	87.07	5.29	1.75	30.41	81.9	77.8	79.8	997.08	0.36	50.38	0	8.13	100	100	8.27	7762.9	5410	10.37	15.04	24.35	698.65	7.82	56.26	9.5	1691	0	6253.25	4467.49	6.5	177
EST	Estonia	13.0889	22.29	14.91	770725	2595.7	69.46	52.13	0.14	4191.67	213.33	154.55	-4.15	10112.8	16199.5	15.69	66.49	17.82	30.43	69.57	18.3	1.52	28.64	81.3	71.2	76.13	199.98	-0.04	53.62	11	5.49	95.2	98.8	11.9	2329.3	911.7	14.95	9.26	19.39	629.79	5.03	58.6	25.01	1781	0	897.89	1293.74	27	220
FIN	Finland	62.4222	7.52	7.4	3739300	3533.6	108.05	72.91	0.02	6957.26	207.67	172.51	0.29	36995	30441.5	16.42	65.26	18.33	16.18	83.82	9.33	1.83	30.02	83.8	77.3	80.47	886.02	0.48	50.89	0	6.29	100	100	10.03	8895.5	5818.4	44.15	15.22	15.85	524.7	1.35	61.92	25.75	1494	0	3955.19	3252.47	7.5	127
ISL	Iceland	13.5	15.87	1.23	NA	NA	2671.43	0.31	NA	15522.1	420.94	105.39	1.19	53651.3	34104.8	20.71	66.74	12.55	6.17	93.83	12.18	2.02	29.69	84.1	80.7	82.36	66.53	0.35	49.68	0	8.96	100	100	6.37	383.3	365.5	8.67	17.61	21.27	1039.82	1.35	64.96	-19.02	957	0	3667.51	3230.46	4.6	131
IRL	Ireland	16.3667	66.12	15.42	2511812	8440.4	477.33	10.85	0.01	3463.18	84.12	107.13	-2.11	46773.1	37230.2	21.54	66.7	11.76	37.49	62.51	10.55	2.05	31.22	82.8	78.3	80.5	953.65	0.26	50.39	0	5.95	99	99.8	9.34	13895.5	7716.3	3.7	12.75	14.93	1110.63	9.11	53.41	-8.24	1509	0	4241.64	3719.51	8.2	153
LVA	Latvia	7.4	29.2	18.62	1421900	2747.6	64.88	54.11	0.11	2051.69	126.11	103.38	-4.24	6898.99	12901.8	14.57	66.9	18.53	32.29	67.71	13.82	1.34	28.44	78.8	68.6	73.58	295.91	-1.6	54.3	5	5.57	78.6	98.4	2.95	3227.4	1383	12.02	12.34	17	638.87	5.63	56.88	24.6	1671	0	762.16	1157.44	46	234
LTU	Lithuania	14.2	44.77	34.87	3225600	3029.6	51.99	34.59	0.49	2800.3	164.62	151.78	2.93	8081.53	15088.9	15.13	69.29	15.58	32.77	67.23	16.86	1.76	28.14	79.3	68.1	73.56	467.39	-1.48	53.94	21	5.39	86.6	91.9	3.84	5052.2	4596.8	12.87	16.4	28.58	651.72	6.24	55.17	23.88	1801	1.33	782.02	1285.54	62	220
NOR	Norway	32.8	3.28	2.69	961000	3225.5	190.98	33.33	0.01	5849.37	119.13	115.55	0.07	65088.4	47134.8	18.64	65.86	15.5	20.35	79.65	7.71	1.88	29.9	83.6	79.1	81.3	919.7	1.32	49.95	0	6.58	100	100	9.75	17148	3299.2	21.35	16.12	21.64	1051.84	0.75	60.47	8.47	1439	0	8038.69	5390.55	6.3	151
SWE	Sweden	32.28	7.47	6.36	4651000	4716	69.4	68.73	0.02	5472.14	157.33	122.62	-0.61	40534.5	32299.7	16.71	64.38	18.91	14.64	85.36	6.43	1.9	30.62	83.8	79.9	81.8	1548.76	0.71	50.17	0	6.22	100	100	4.7	10844.8	5629.4	31.48	10.24	19.42	621.15	1.55	60.13	18.64	1587	0	4708.39	3759.62	6.6	128
GBR	United Kingdom	19.3167	70.95	25.06	21484500	6984.6	239.87	11.94	0.19	3459.25	99.96	130.75	-0.97	37556.5	32469.2	17.54	65.3	17.16	20.24	79.76	29.72	1.98	29.24	82.7	78.9	80.75	10898.9	0.75	50.75	0	5.14	100	100	7.68	61173.7	26536.4	14.47	12.78	25.86	1154.3	8.31	55.38	-3.44	1576	0	3494.73	3433.26	13	155
BIH	Bosnia and Herzegovina	7.53	42.18	19.71	1118257	3724.9	32.24	42.84	2	1371.16	195	89.53	5.42	3299.4	7225.3	16.35	68.2	15.46	51.19	48.81	14.03	1.14	27.29	78.18	73.05	75.55	669.04	-0.14	51.16	45	NA	95.7	98.7	7.81	3071.4	1101.5	11.73	20.84	22	1071.76	9.02	43.92	17.68	2205	2.38	452.85	892.77	50	146
HRV	Croatia	8.9	23.7	16.02	2829291	5228.1	249.16	34.37	1.48	2097.82	123.94	113.31	2.08	10598.1	16103.4	14.98	67.03	17.99	41.89	58.11	12.93	1.46	28.75	80	73.9	76.88	663.6	-0.32	51.76	8	4.13	98.2	98.5	4.86	5036	2943.3	38.42	22.36	35	1037.35	10.47	45.1	15.2	1976	0	1050.69	1475.25	19	225
GRC	Greece	6.03	63.24	19.39	4664106	4851.4	81.62	30.51	8.94	2699.66	102.31	116.94	-0.21	22467.5	25302	14.6	66	19.4	38.29	61.71	10.02	1.43	30	83.1	78.5	80.74	1612.51	-0.18	50.67	0	3.25	98.6	99.8	8.41	8417	5117.8	20.98	27.33	34.04	668.22	13.66	39.07	21.82	2753	0	2872.73	3068.95	4.3	165
ITA	Italy	12.548	47.37	23.12	19503407	5681.8	117	31.37	8.57	3024.8	104.28	159.48	-1.16	28807.5	26729.2	14.04	65.13	20.82	31.42	68.58	4.53	1.41	31.06	84.7	79.6	82.09	8495.45	0.32	51.45	0	4.43	NA	100	6.66	37547.9	19631.6	20.3	20.63	37.08	930.19	11.5	41.87	12.57	2444	0	3246.85	3046.45	3.9	158
MLT	Malta	23.8667	32.19	28.13	16623	5302.4	75.75	0.94	4.06	2144.29	96.94	128.68	4.36	15645.6	22204.6	14.98	69.42	15.6	5.02	94.98	12.88	1.38	28.98	83.9	80.2	82	66.36	0.4	50	0	5.62	100	100	6.03	235.4	60.9	8.87	NA	NA	NA	NA	35.94	14.38	3091	0	1706.47	2290.08	9.2	137
MNE	Montenegro	17.5	38.07	12.79	17426	3666.3	11.33	40.37	1.19	1254.66	124.87	177.94	6.9	4416.28	10102.3	19.01	68.23	12.76	36.52	63.48	15.49	1.64	28.23	77	72.13	74.5	120.7	0.07	50.59	28	NA	90	98	4.93	NA	NA	NA	NA	NA	1227.18	7.91	42.71	19.37	NA	0.66	583.89	1153.91	19	166
PRT	Portugal	13.1	39.75	11.96	894621	3459.1	167.56	37.82	7.76	2385.06	108.08	115.07	-0.01	18191.3	21375.7	14.92	66.58	18.5	38.42	61.58	13.37	1.35	29.49	84	77.6	80.72	1604.24	-0.29	51.57	0	5.72	100	99.1	5.4	12600.5	4291.9	21.72	18.1	26.74	835.35	14.97	39.4	-8.22	2585	0	2305.87	2729.08	26	182
SRB	Serbia	12.9	57.87	37.66	9077477	4752.9	140.59	31.56	3.44	2254.63	240.5	92.8	3.8	3770.16	9468.34	16.45	69.52	14.03	43.28	56.73	19.82	1.36	27.51	77.3	72	74.59	1627.47	-0.48	51.12	32	5	96.7	99.3	6.32	6589	7444.9	6.69	NA	NA	726.46	10.18	44.02	21.01	NA	0.69	546.03	1176.44	18	211
SVN	Slovenia	13.8333	22.77	8.37	611000	6372.1	241.91	62.31	1.34	3627.45	137.8	110.08	3.59	18877.1	24819.9	14.16	68.79	17.05	50.1	49.9	4.57	1.56	29.93	83.3	76.8	79.97	287.86	0.26	50.3	0	5.39	100	99.6	7.5	2901.7	1168.6	11.5	25.59	43.8	1361.81	8.04	46.15	15	2256	14.15	2064.49	2429.44	9.8	207
ESP	Spain	15.75	55.2	25.08	21600987	3657.8	96.93	36.79	9.42	3204.82	112.34	108.32	0.89	25761.8	27082.3	15.2	67.29	17.51	22.43	77.57	11.09	1.36	30.84	85.4	79.4	82.33	6893.59	0.09	50.6	0	4.57	100	100	6.28	36824.1	22550.6	14.06	23.72	30.13	622.99	13.03	40.46	-3.75	2705	0	2895.93	3057.06	16	168
MKD	TFYR Macedonia	5.8	44.33	16.42	554873	3502.2	56.93	39.75	1.39	1450.92	170.06	108.16	4.95	3303.6	8855.27	16.89	71.07	12.04	40.56	59.44	18.61	1.41	27.51	76.89	72.79	74.79	366.48	0.08	49.89	33	4.9	90.5	99.4	5.4	1369.3	515.6	8.65	16.78	29	632.5	9.85	41.61	21.75	2403	0	299.5	758.45	21	165
AUT	Austria	17.5	34.81	16.54	5711482	7872.5	83.14	47.23	0.79	4022.45	112.25	161.21	1.44	38255.9	34704.7	14.51	67.24	18.25	32.12	67.88	10.35	1.42	29.45	83.9	78.3	81.03	1239.47	0.46	51.21	0	5.29	100	100	7.45	8391.4	3758.7	20.91	27.39	31.79	1161.18	6.19	47.52	14.55	1888	0	4964.15	4398.03	5.5	154
BEL	Belgium	15.9	44.15	27.28	2939295	9004.4	NA	22.42	0.73	5366.72	160.06	119.39	0.99	36242.4	32395.7	16.88	65.49	17.63	2.49	97.51	11.82	1.84	29.51	83.2	77.9	80.49	1835.57	0.85	50.94	0	6.12	100	100	9.6	9632.5	10126.8	60.5	21.21	40.73	874.3	9.51	50.5	4.47	1645	0	4548.25	3975.41	8.7	163
FRA	France	9.24	53.12	33.54	65688000	6859.1	148.27	29.22	1.86	4116.11	135.11	98.14	-0.08	33492.7	29168.4	18.26	64.28	17.47	13.74	86.26	6.27	2.03	29.87	85.1	78.4	81.67	11604.8	0.5	51.61	0	5.27	100	100	5.62	83753.2	38667.9	13.89	11.93	24.69	838.93	10.54	46.23	2.21	1907	0	4618.46	3997.24	5.5	183
DEU	Germany	20.98	47.96	34.07	41938200	6460.7	181.41	31.78	0.57	4025.57	120.52	131.3	1.08	34687	32175.9	13.17	65.73	21.1	25.93	74.07	7.06	1.36	29.91	83.2	78.4	80.74	11133.1	0.11	50.95	0	4.39	100	100	8.97	57229.7	42431.6	21.56	15.64	28.73	713.5	8.5	51.17	10.45	1812	0	4654.01	4341.65	4.8	156
LUX	Luxembourg	19	50.58	23.9	149591	5193.2	301.77	33.49	0.58	8767.5	118.45	145.47	-0.73	80536.9	67962.6	17.46	68.47	14.08	14.36	85.64	8.75	1.52	30.22	83.6	78.5	80.99	89.61	2.49	50.25	0	3.53	100	100	20.38	1235.7	475.9	17.13	12.48	17	848.81	8.88	49.82	6.13	1687	0	8193.49	6711.87	2.3	156
NLD	Netherlands	18.8	56.18	30.9	1609684	7800.8	238.33	10.82	1.08	4843.8	128.9	117.52	1.8	40699.9	36520.1	17.21	66.35	16.45	16.48	83.52	4.43	1.76	30.66	83.1	79.4	81.2	2908.06	0.45	50.45	0	4.74	100	100	10.26	20268.9	9204.6	25.69	29.98	37.57	766.07	9.2	52.13	5.29	1662	0	5683.06	5111.67	6.9	173
CHE	Switzerland	13.1	38.07	10.11	972834	6679.7	190.36	31.12	0.59	3412.12	86.99	135.25	2.16	53630.9	38318.7	14.79	67.76	17.44	26.22	73.78	4.06	1.52	30.86	85	80.5	82.7	1178.85	1.07	50.71	0	5.3	100	100	5.37	4992.4	2441.9	23.06	19.84	27.04	1646.41	4.75	46.82	8.23	2158	0	7699.16	5296.71	5.2	137
BHS	Bahamas	10.1	1.5	0.9	441	4410	NA	51.45	0.4	2072.8	68.42	72.31	-2.32	21160.9	27360	21.62	70.96	7.42	15.55	84.45	28.99	1.89	29.17	78.63	72.42	75.45	81.08	1.52	51.09	0	3.84	88	96	7.29	NA	NA	NA	NA	18	1280.08	25.06	25.03	-77.4	4119	0	1704.18	2347.88	14	130
BRB	Barbados	2	34.88	27.91	310	3444.4	62.56	19.44	2.33	1451.44	79.41	126.4	0.18	10617.8	17170.5	18.99	70.38	10.62	55.09	44.91	41.15	1.56	27.75	80.03	73.61	76.74	54.16	0.5	50.11	0	7.37	100	99.8	5.64	NA	NA	NA	35.29	95	NA	NA	13.19	-59.54	5787	2.13	1003.43	1520.35	1.2	194
CUB	Cuba	2.3	61.72	33.35	920658	2619.1	14.16	27.29	3.66	896.98	NA	14.95	4.12	4796.23	NA	16.58	70.41	13.02	24.83	75.17	44.19	1.46	26.32	81.16	77.19	79.13	1953.42	-0.05	49.73	9	12.93	90.1	92.6	2.8	8392.1	5796.2	11.64	14.52	38.47	1329.49	25.13	21.52	-77.78	4401	0.23	583.37	413.74	9.3	160
DOM	Dominican Republic	0.5	50.64	16.56	588817	2972.4	65.3	40.81	9.31	868.24	117.64	88.75	5.26	4497.19	7817.5	30.53	63.28	6.19	29.79	70.21	104.63	2.54	25.72	76.27	70.74	73.44	3122.68	1.26	49.96	7	1.88	80.7	83.4	2.06	6729.1	2147.5	10.24	13.96	36	1417.07	23.93	18.74	-70.16	4880	2.53	280.55	508.52	67	109
MEX	Mexico	5.93333	53.07	13.11	28405852	3240.6	54.52	33.26	1.38	1549.7	124.82	86.77	1.19	7534.71	11521.5	29.01	64.73	6.26	21.61	78.39	66.52	2.28	26.91	79.37	74.53	76.89	35418.6	1.24	51.56	14	5.16	81.5	92.4	3.83	115858	43134.3	10.05	29.81	48.53	738.14	20.54	23.63	-102.55	4974	0.02	603.36	961.83	22	87
ARG	Argentina	7.55	53.91	13.9	50945690	4672.3	25.43	10.66	0.37	1873.14	160.89	142.51	8.47	5096.39	11657.8	24.42	64.76	10.83	7.36	92.64	54.73	2.2	27.92	79.66	72.12	75.8	10043.6	0.88	51.07	0	6.01	94.7	98.4	4.37	86733.7	52061.4	3.67	56.76	78	559.05	14.22	-38.42	-63.62	3476	0.06	759.3	1321.05	27	168
BRA	Brazil	8.83	32.51	8.5	77586449	4037.7	125.05	61.15	0.84	1238.73	134.83	125.19	5.17	5271.14	9456.43	24.57	68.13	7.3	15.13	84.87	75.88	1.81	26.11	76.98	70.06	73.44	49762.6	0.87	50.81	6	5.49	78.6	95.9	1.9	443289	207576	4.5	18.31	34.54	1762.97	24.92	-14.24	-51.93	4552	0.33	990.27	1009.06	43	136
CHL	Chile	3.84	21.24	1.77	3934804	6933.9	452.22	21.88	0.61	1833.65	133.88	138.5	3.66	8217.06	13784.2	21.38	68.92	9.7	10.65	89.35	56.44	1.85	27.57	82.16	76.03	79.02	3797.21	0.9	50.54	6	4.56	96.4	97.3	3.93	18001.3	8773.8	14.29	46.22	62.47	631.17	8.37	-35.68	-71.54	3982	0.01	932.57	1190.67	19	144
COL	Colombia	2.15	39.46	1.89	4180898	4032.9	499.41	54.44	1.71	627.42	77.86	103.19	3.55	3840.54	8240.76	28.03	66.01	5.96	24.43	75.57	69.38	2.1	27.07	77.41	70.06	73.64	13358	1.32	50.82	14	3.9	76.3	92.1	1.56	66694.2	25141.9	3.04	19.07	41.95	2618.59	24.4	4.57	-74.3	5385	0.19	407.2	614.34	34	113
PRY	Paraguay	0.9	52.83	9.82	5364689	3480	66.36	43.8	0.23	689.75	142.2	101.66	6.36	1553	4780.88	32.78	61.87	5.36	37.56	62.44	67.83	2.91	28.32	74.62	70.45	72.48	2166.61	1.72	49.58	49	3.71	70	85.9	0.71	15930.7	9180.3	2.31	63.62	103	1093.89	23.48	-23.44	-58.44	4038	2.62	271.61	493.36	46	133
PER	Peru	0.5	16.8	2.85	4614528	3898.8	105.53	53	0.66	506	69.4	98.84	9.8	3565.31	7905.18	29.18	64.57	6.26	22.42	77.58	49.93	2.46	28.85	76.65	71.43	73.98	8777.07	1.25	49.89	36	2.27	68.5	83.5	1.64	18942.9	8313	3.66	42.48	62.26	1513.24	19.46	-9.19	-75.02	5906	1.15	258.16	463.34	106	109
URY	Uruguay	8.3	82.15	10.32	3785512	4587.4	109.6	10.22	0.22	950.2	89.36	147.3	7.18	6279.61	11576.5	22.05	63.93	14.03	7.37	92.64	59.45	1.98	27.62	80.1	72.9	76.41	758.89	0.35	51.71	0	2.3	98.1	99.2	2.35	19165.2	7946.5	1.67	112.01	154	1250.48	17.57	-32.52	-55.77	3235	0.16	947.7	1132.46	21	217
VEN	Venezuela (Bolivarian Republic of)	0.1	24.09	2.95	4152326	3601.4	157.11	52.14	0.74	2296.47	201.51	102.1	5.28	6199.09	11236.7	28.84	65.18	5.98	6.3	93.7	87.85	2.46	26.66	77.37	71.4	74.31	8560.01	1.53	49.84	0	3.55	90.9	92.9	6.47	57072.3	15836.1	5.29	9.86	15.87	1957.65	25.32	6.42	-66.59	5211	0.01	719.54	641.61	33	102
CAN	Canada	21.73	6.88	4.73	47210700	3527.1	60.45	34.1	0.54	8252.41	228.43	75.74	0.69	34583.4	34529.7	16.37	68.81	14.82	19.23	80.77	11.8	1.63	29.73	83.29	78.68	80.93	5621.22	1.14	50.38	0	4.48	99.8	99.8	15.24	104500	33009.5	22.24	14.55	21	457.47	-7.14	56.13	-106.35	1887	0	5257.41	4442.59	4.7	142
USA	United States of America	14.01	44.96	17.51	386788434	6818	109.45	33.28	0.28	7758.21	177.8	98.17	-0.36	41366.3	41366.3	19.63	66.74	13.63	17.38	82.63	30.14	1.89	28.03	81.1	76.3	78.64	61947.2	0.74	50.81	0	4.79	99.6	98.7	17.28	524688	304082	28.88	17.78	24	654.54	6.75	37.09	-95.71	2736	0	8232.88	8232.88	4.2	141
AUS	Australia	22.5	53.33	6.21	39991792	2097.2	34.96	19.31	0.05	5698.31	168.81	106.19	3.77	35861.2	34359.1	18.95	67.07	13.99	10.66	89.34	13.31	1.87	30.33	84.1	79.7	81.85	4244.15	1.6	50.22	0	4.78	100	100	18.38	122549	51461.8	11.09	13.11	18	473.09	21.51	-25.27	133.78	3206	0	5173.5	3685.31	6.1	141
NZL	New Zealand	18	43.18	1.79	999494	6950.7	1231.66	31.37	0.27	4049.83	155.42	110.33	-1.85	27341.6	25293.2	20.26	66.11	13.63	13.71	86.29	21.04	2.1	29.56	82.8	79.1	80.9	895	0.63	50.88	0	7.16	NA	100	7.43	28133	11333.8	2.54	10.82	16	1790.95	9.98	-40.9	174.89	2487	0	3266.82	2992.4	7.8	149
PNG	Papua New Guinea	0.08	2.63	0.66	14809	4456.5	119.83	63.12	1.55	NA	NA	37.78	6.7	904.99	2100.07	38.37	58.77	2.86	87.43	12.57	62.96	3.89	29.36	64.97	60.73	62.8	2678.86	2.17	48.99	73	NA	18.8	38.2	0.52	NA	NA	NA	16.19	11	3106.06	25.05	-6.31	143.96	5377	19.29	56.73	101.01	348	152
[truncated: 30 more columns]

## Sheet: S3_Dic of Variables
Variable_Name_CLE	Variable_Name_Descriptive	Category	Domain	Cod	Data Year Collection	Reference
WB_2_AG.LND.AGRI.ZS	Agricultural land (% of land area)	Agriculture	Climate and environment	CA_1	2011	WB
WB_3_AG.LND.ARBL.ZS	Arable land (% of land area)	Agriculture	Climate and environment	CA_2	2011	WB
WB_4_AG.PRD.CREL.MT	Cereal production (metric tons)	Agriculture	Climate and environment	CA_3	2011	WB
WB_5_AG.YLD.CREL.KG	Cereal yield (kg per hectare)	Agriculture	Climate and environment	CA_4	2011	WB
WB_6_AG.CON.FERT.ZS	Fertilizer consumption (kilograms per hectare of arable land)	Agriculture	Climate and environment	CA_5	2009	WB
WB_7_AG.LND.FRST.ZS	Forest area (% of land area)	Agriculture	Climate and environment	CA_6	2011	WB
WB_8_AG.LND.CROP.ZS	Permanent cropland (% of land area)	Agriculture	Climate and environment	CA_7	2011	WB
WB_11_EG.USE.PCAP.KG.OE	Energy use (kg of oil equivalent per capita)	Development	Economic factors	ED_39	2007	WB
WB_12_EG.USE.COMM.GD.PP.KD	Energy use (kg of oil equivalent) per $1,000 GDP (constant 2005 PPP)	Development	Economic factors	ED_40	2007	WB
WB_13_IT.CEL.SETS.P2	Mobile cellular subscriptions (per 100 people)	Development	Economic factors	ED_41	2012	WB
WB_19_NY.GDP.MKTP.KD.ZG	GDP growth (annual %)	Country Economy	Economic factors	EC_33	2008	WB
WB_20_NY.GDP.PCAP.KD	GDP per capita (constant 2005 US$)	Country Economy	Economic factors	EC_34	2009	WB
WB_21_NY.GDP.PCAP.PP.KD	GDP per capita, PPP (constant 2005 international $)	Country Economy	Economic factors	EC_35	2009	WB
WB_28_SP.POP.0014.TO.ZS	Population ages 0-14 (% of total)	Demography	Demography	DD_25	2012	WB
WB_29_SP.POP.1564.TO.ZS	Population ages 15-64 (% of total)	Demography	Demography	DD_26	2012	WB
WB_30_SP.POP.65UP.TO.ZS	Population ages 65 and above (% of total)	Demography	Demography	DD_27	2012	WB
WB_32_SP.RUR.TOTL.ZS	Rural population (% of total population)	Demography	Demography	DD_31	2012	WB
WB_33_SP.URB.TOTL.IN.ZS	Urban population (% of total population)	Demography	Demography	DD_33	2012	WB
WB_34_SP.ADO.TFRT	Adolescent fertility rate (births per 1,000 women ages 15-19)	Demography	Demography	DD_19	2011	WB
WB_36_SP.DYN.TFRT.IN	Fertility rate, total (births per woman)	Demography	Demography	DD_21	2011	WB
UN_35_Mean age childbearing	Female mean age of childbearing	Demography	Demography	DD_20	2005-2010	UN
WB_37_SP.DYN.LE00.FE.IN	Life expectancy at birth, female (years)	Demography	Demography	DD_22	2011	WB
WB_38_SP.DYN.LE00.MA.IN	Life expectancy at birth, male (years)	Demography	Demography	DD_23	2011	WB
WB_39_SP.DYN.LE00.IN	Life expectancy at birth, total (years)	Demography	Demography	DD_24	2011	WB
UN_40_Population	Total population 0-14 years (both sexes combined)	Demography	Demography	DD_32	2010	UN
WB_41_SP.POP.GROW	Population growth (annual %)	Demography	Demography	DD_28	2012	WB
WB_42_SP.POP.TOTL.FE.ZS	Population, female (% of total)	Demography	Demography	DD_29	2012	WB
WHO_43_Population using solid fuels	Population using solid fuels (Total popul (urban + Rural))	Development	Economic factors	ED_42	2010	WHO
WB_44_NY.ADJ.AEDU.GN.ZS	Adjusted savings: education expenditure (% of GNI)	Development	Economic factors	ED_36	2011	WB
WB_45_SH.STA.ACSN	Improved sanitation facilities (% of population with access)	Development	Economic factors	ED_37	2007	WB
WB_46_SH.H2O.SAFE.ZS	Improved water source (% of population with access)	Development	Economic factors	ED_38	2007	WB
WB_50_EN.ATM.CO2E.PC	CO2 emissions (metric tons per capita)	Environment	Climate and environment	CE_10	2009	WB
WB_51_EN.ATM.METH.KT.CE	Methane emissions (kt of CO2 equivalent)	Environment	Climate and environment	CE_13	2010	WB
WB_52_EN.ATM.NOXE.KT.CE	Nitrous oxide emissions (thousand metric tons of CO2 equivalent)	Environment	Climate and environment	CE_14	2010	WB
WB_53_EN.ATM.NOXE.EI.ZS	Nitrous oxide emissions in industrial and energy processes (% of total nitrous oxide emissions)	Environment	Climate and environment	CE_15	2010	WB
WB_55_EN.ATM.PM10.MC.M3	PM10, country level (micrograms per cubic meter)	Environment	Climate and environment	CE_17	2010	WB
WHO_56_Urban outdoor air pollution	Outdoor air pollution (Annual PM10 [ug/m3])	Environment	Climate and environment	CE_16	2004	WHO
WB_57_Precip_annual_61-99	Annual precipitation by country: values in millimeters (mm). (Mean 1961-1999)	Environment	Climate and environment	CE_8	1961-1999	WB-C
WB_58_Temp_annual_61-99	Annual temperatures by country: values are in degrees Celsius. (Mean 1961-1999)	Environment	Climate and environment	CE_9	1961-1999	WB-C
G_59_Latitude	Latitude	Environment	Climate and environment	CE_11	2012	GM
G_60_Longitude	Longitude	Environment	Climate and environment	CE_12	2012	GM
WHO_61_UV radiation. (Mean 2004)	UV_rad_2004	Environment	Climate and environment	CE_18	2004	WHO
WB_62_SH.XPD.EXTR.ZS	External resources for health (% of total expenditure on health)	Health Economy	Economic factors	EH_43	2011	WB
WB_63_SH.XPD.PCAP	Health expenditure per capita (current US$)	Health Economy	Economic factors	EH_44	2010	WB
WB_64_SH.XPD.PCAP.PP.KD	Health expenditure per capita, PPP (constant 2005 international $)	Health Economy	Economic factors	EH_45	2010	WB
WB_69_SH.TBS.INCD	Incidence of tuberculosis (per 100,000 people)	Morbidity	Health conditions	HI_60	2010	WB
WHO_72_Cancer, deaths per 100,000 Male	Cancers, deaths per 100,000 (age-standardized estimate) Male	Mortality	Health conditions	HD_67	2008	WHO
WHO_72_Cancer, deaths per 100,000 Female	Cancers, deaths per 100,000 (age-standardized estimate) Female	Mortality	Health conditions	HD_66	2008	WHO
WHO_73_Cardiovascular diseases and diabetes, deaths Male	Cardiovascular diseases and diabetes, deaths per 100,000 (age-standardized estimate) Male	Mortality	Health conditions	HD_69	2008	WHO
WHO_73_Cardiovascular diseases and diabetes, deaths Female	Cardiovascular diseases and diabetes, deaths per 100,000 (age-standardized estimate) Female	Mortality	Health conditions	HD_68	2008	WHO
WHO_74_Chronic respiratory diseases Male	Chronic respiratory diseases, deaths per 100,000 (age-standardized estimate) Male	Mortality	Health conditions	HD_71	2008	WHO
WHO_74_Chronic respiratory diseases Female	Chronic respiratory diseases, deaths per 100,000 (age-standardized estimate) Female	Mortality	Health conditions	HD_70	2008	WHO
WB_76_SH.STA.MMRT	Maternal mortality ratio (modeled estimate, per 100,000 live births)	Mortality	Health conditions	HM_76	2010	WB
UN_77_ProbDeath under 40	Probability of dying between birth and the age of 40 years (both sexes combined) (deaths under age 40 per 1,000 live births)	Mortality	Health conditions	DD_30	2005-2010	UN
WB_78_SH.DYN.MORT	Mortality rate, under-5 (per 1,000 live births) (probability of dying by age 5 per 1000 live births)	Mortality	Health conditions	HM_77	2012	WB
WHO_75_Infant mortality	Infant mortality rate (probability of dying between birth and age 1 per 1000 live births) Both sexes	Mortality	Health conditions	HM_75	2012	WHO
WHO_79_NCD deaths under age 60 Both Sexes	NCD deaths under age 60 (percent of all NCD deaths) Both Sexes	Mortality	Health conditions	HD_72	2008	WHO
WHO_80_Risk of premature death	Probability (%) of dying between exact ages 30 and 70 from any of cardiovascular disease, cancer, diabetes, or chronic respiratory disease	Mortality	Health conditions	HD_73	2008	WHO
WHO_89_Alcohol	Total alcohol (recorded + unrecorded) adult (15+ years) per capita consumption, projected estimates for 2008	Adult RxFx NCD	Health conditions	HR_56	2008	WHO
WHO_90_MeanBMI Male	Mean BMI (kg/m2) (age-standardized estimate)-Male +20	Adult RxFx NCD	Health conditions	HR_47	2009	WHO
WHO_90_MeanBMI Female	Mean BMI (kg/m2) (age-standardized estimate)- Female +20	Adult RxFx NCD	Health conditions	HR_46	2009	WHO
WHO_92_Mean body Pres Male	Mean systolic blood pressure (age-standardized estimate)-Male +25	Adult RxFx NCD	Health conditions	HR_49	2009	WHO
WHO_92_Mean body Pres Female	Mean systolic blood pressure (age-standardized estimate)-Female +25	Adult RxFx NCD	Health conditions	HR_48	2009	WHO
WHO_93_MeanCholesterol Male	Mean Total Cholesterol (age-standardized estimate)_Male +25	Adult RxFx NCD	Health conditions	HR_51	2009	WHO
WHO_93_MeanCholesterol Female	Mean Total Cholesterol (age-standardized estimate)_Female+25	Adult RxFx NCD	Health conditions	HR_50	2009	WHO
WHO_94_BMI>30	BMI ≥ 30 (age-standardized estimate)_Both Sexes +20	Adult RxFx NCD	Health conditions	HR_52	2008	WHO
WHO_95_BMI>25	BMI ≥ 25 (age-standardized estimate)_Both Sexes +20	Adult RxFx NCD	Health conditions	HR_53	2008	WHO
WHO_104_IntantNutrition	Preterm birth rate (per 100 live births)	Morbidity	Health conditions	HR_54	2010	WHO
WB_111_SN.ITK.DEFC.ZS	Prevalence of undernourishment (% of population)	Morbidity	Health conditions	HR_55	2011	WB
WHO_124_Measles Number of cases	Measles_#Cases adjusted per population 014 and expresed per 100000	Morbidity	Health conditions	HI_61	2011	WHO
WHO_128_Pertussis	Pertusis_#Cases adjusted per population 014 and expresed per 100000	Morbidity	Health conditions	HI_64	2010	WHO
WHO_134_Inm_Diphtheria	Diphtheria tetanus toxoid and pertussis (DTP3) immunization coverage among 1-year-olds (%)	Inmunization	Health conditions	HI_57	2012	WHO
WHO_135_Inm_HepB3	Hepatitis B (HepB3) immunization coverage among 1-year-olds (%)	Inmunization	Health conditions	HI_59	2011	WHO
WHO_136_Inm_Hib3	Hib (Hib3) immunization coverage among 1-year-olds (%)	Inmunization	Health conditions	HI_58	2012	WHO
WB_138_SH.IMM.MEAS	Immunization, measles (% of children ages 12-23 months)	Inmunization	Health conditions	HI_63	2011	WB
WHO_139_Inm_Measles	Measles (MCV) immunization coverage among 1-year-olds (%)	Inmunization	Health conditions	HI_62	2012	WHO
WHO_142_Inm_Polio	Polio (Pol3) immunization coverage among 1-year-olds (%)	Inmunization	Health conditions	HI_65	2012	WHO
Note: Adult RxFx NCD: Adult Risk Factors for Nonc Comunicable Diseases
